# Supplementary material for: DUVEL: an active-learning annotated biomedical corpus for the recognition of oligogenic combinations
Source: Database (Oxford). 2024 May 28;2024:baae039. doi: 10.1093/database/baae039 (PMC11131422; doi:10.1093/database/baae039)
Supplement: baae039_Supp [file baae039_supp.zip]

Archive with 1 entries (1 files):
- suppl_data/SupplementaryInformation.doc
